# Supplementary material for: Efficient Direct Nitrosylation of α-Diimine Rhenium Tricarbonyl Complexes to Structurally Nearly Identical Higher Charge Congeners Activable towards Photo-CO Release
Source: Molecules. 2021 Aug 31;26(17):5302. doi: 10.3390/molecules26175302 (PMC8434269; doi:10.3390/molecules26175302)
Supplement: Supplementary file 1 [file molecules-26-05302-s001.zip]

Archive with 1 entries (1 files):
- molecules-1327613-supplementary.pdf
